# Supplementary material for: Effect of Ammonium:Nitrate Application Ratios on Growth and Nitrogen Metabolism of Tea Plants ( Camellia sinensis L.)
Source: Plant Direct. 2025 Jun 14;9(6):e70084. doi: 10.1002/pld3.70084 (PMC12166195; doi:10.1002/pld3.70084)
Supplement: Supplementary file 2 — Table S1 NH4‐N:NO3‐N ratio at 100:0. Table S2 NH4‐N:NO3‐N ratio at 75:25. Table S3 NH4‐N:NO3‐N ratio at 50:50. Table S4 NH4‐N:NO3‐N ratio at 25:75. Table S5 NH4‐N:NO3‐N ratio at 0:100. Table S6 Hydoroponic solution for growth conditions. TableS7 All value of FAAs. Values were concentration or ratio for each condition (NH4‐N:NO3‐N, A; 100:0, B; 75:25, C; 50:50, D;25:75, E; 0:100). Table S8 All conditions expression of N‐metabolism genes in new leaves and new roots. Expression values were count per million for each condition (NH4‐N:NO3‐N, A; 100:0, B; 75:25, C; 50:50, D;25:75, E; 0:100). Table S9 List of NIGT genes and amino acid sequences. Table S10 List of STOP genes and amino acid sequences. Table S11 List of TCP genes and amino acid sequences. Table S12 List of TGA genes and amino acid sequences. Table S13 List of ACTPK genes and amino acid sequences. Table S14 All conditions gene expression of N‐metabolism regulated genes in new leaves and new roots. Expression values were count per million for each condition (NH4‐N:NO3‐N, A; 100:0, B; 75:25, C; 50:50, D;25:75, E; 0:100). N.D., not ditected. Table S15 Average gene expression of N‐metabolism regulated genes in new leaves and new roots. Expression values were averages for each condition (NH4‐N:NO3‐N, A; 100:0, B; 75:25, C; 50:50, D;25:75, E; 0:100). N.D., not ditected. Different letters indicate significant differences as determined using Tukey’s HSD test (p < 0.05). S., significant (p < 0.05). N.S., not significant (p > 0.05). Table S16 GO terms assigned to genes. Genes annotated with the GO terms in Figure 7c are listed. Table S17 Genes selected by the Boruta feature selection algorithm. These genes were extracted more than 80 times (out of 100 times) by the Boruta feature selection algorithm (Figure 8a). Common genes were extracted from the UpSet plot (Figure 8c). [file PLD3-9-e70084-s003.xlsx]

## Sheet: S.T.1
Supplementary Table. 1 NH4-N:NO3-N ratio at 100:0.
Element	Compound	Element concentration (ppm)
NH4-N	(NH4)2SO4	40
P	NaH2PO4・2H2O	3.1
K	K2SO4	40
Ca	CaCl2・2H2O	20
Mg	MgSO4・7H2O	10
B	H3BO3	0.1
Mo	Na2MoO2・2H2O	0.05
Mn	MnSO4・4H2O	1
Cu	CuSO4・5H2O	0.025
Zn	ZnSO4・7H2O	0.1
Al	Al2(SO4)3・14-18H2O	10.8
Fe	Fe-EDTA	0.35

## Sheet: S.T.2
Supplementary Table. 2 NH4-N:NO3-N ratio at 75:25.
Element	Compound	Element concentration (ppm)
NH4-N	(NH4)2SO4	30
NO3-N	Ca(NO3)2	10
P	NaH2PO4・2H2O	3.1
K	K2SO4	40
Ca	CaCl2・2H2O, Ca(NO3)2	20
Mg	MgSO4・7H2O	10
B	H3BO3	0.1
Mo	Na2MoO2・2H2O	0.05
Mn	MnSO4・4H2O	1
Cu	CuSO4・5H2O	0.025
Zn	ZnSO4・7H2O	0.1
Al	Al2(SO4)3・14-18H2O	10.8
Fe	Fe-EDTA	0.35

## Sheet: S.T.3
Supplementary Table. 3 NH4-N:NO3-N ratio at 50:50.
Element	Compound	Element concentration (ppm)
NH4-N	(NH4)2SO4	20
NO3-N	Ca(NO3)2	20
P	NaH2PO4・2H2O	3.1
K	K2SO4	40
Ca	CaCl2・2H2O, Ca(NO3)2	20
Mg	MgSO4・7H2O	10
B	H3BO3	0.1
Mo	Na2MoO2・2H2O	0.05
Mn	MnSO4・4H2O	1
Cu	CuSO4・5H2O	0.025
Zn	ZnSO4・7H2O	0.1
Al	Al2(SO4)3・14-18H2O	10.8
Fe	Fe-EDTA	0.35

## Sheet: S.T.4
Supplementary Table. 4 NH4-N:NO3-N ratio at 25:75.
Element	Compound	Element concentration (ppm)
NH4-N	(NH4)2SO4	10
NO3-N	Ca(NO3)2	30
P	NaH2PO4・2H2O	3.1
K	K2SO4	40
Ca	CaCl2・2H2O, Ca(NO3)2	20
Mg	MgSO4・7H2O	10
B	H3BO3	0.1
Mo	Na2MoO2・2H2O	0.05
Mn	MnSO4・4H2O	1
Cu	CuSO4・5H2O	0.025
Zn	ZnSO4・7H2O	0.1
Al	Al2(SO4)3・14-18H2O	10.8
Fe	Fe-EDTA	0.35

## Sheet: S.T.5
Supplementary Table. 5 NH4-N:NO3-N ratio at 0:100.
Element	Compound	Element concentration (ppm)
NO3-N	Ca(NO3)2, KNO3, Mg(NO3)2	40
P	NaH2PO4・2H2O	3.1
K	K2SO4, KNO3	40
Ca	CaCl2・2H2O, Ca(NO3)2	20
Mg	MgSO4・7H2O, Mg(NO3)2	10
B	H3BO3	0.1
Mo	Na2MoO2・2H2O	0.05
Mn	MnSO4・4H2O	1
Cu	CuSO4・5H2O	0.025
Zn	ZnSO4・7H2O	0.1
Al	Al2(SO4)3・14-18H2O	10.8
Fe	Fe-EDTA	0.35

## Sheet: S.T.6
Supplementary Table. 6 Hydoroponic solution for growth conditions
Element	Compound	Element concentration (ppm)
NH4-N	(NH4)2SO4, NH4NO3	30
NO3-N	NH4NO3	10
P	NaH2PO4・2H2O	3.1
K	K2SO4	40
Ca	CaCl2・2H2O	30
Mg	MgSO4・7H2O	25
B	H3BO3	0.1
Mo	Na2MoO2・2H2O	0.05
Mn	MnSO4・4H2O	1
Cu	CuSO4・5H2O	0.025
Zn	ZnSO4・7H2O	0.1
Al	Al2(SO4)3・14-18H2O	10.8
Fe	Fe-EDTA	0.35

## Sheet: S.T.7
Supplementary Table.7 All value of FAAs. Values were concentration or ratio for each condition (NH4-N:NO3-N, A; 100:0, B; 75:25, C; 50:50, D;25:75, E; 0:100).
Name	New leaves (NL)																														New roots (NR)
	NL_A_1	NL_A_2	NL_A_3	NL_A_4	NL_A_5	NL_A_6	NL_B_1	NL_B_2	NL_B_3	NL_B_4	NL_B_5	NL_B_6	NL_C_1	NL_C_2	NL_C_3	NL_C_4	NL_C_5	NL_C_6	NL_D_1	NL_D_2	NL_D_3	NL_D_4	NL_D_5	NL_D_6	NL_E_1	NL_E_2	NL_E_3	NL_E_4	NL_E_5	NL_E_6	NR_A_1	NR_A_2	NR_A_3	NR_A_4	NR_A_5	NR_A_6	NR_B_1	NR_B_2	NR_B_3	NR_B_4	NR_B_5	NR_B_6	NR_C_1	NR_C_2	NR_C_3	NR_C_4	NR_C_5	NR_C_6	NR_D_1
Asp (mg/g DW)	1.1132	1.55577	1.3974	1.37214	1.42627	1.40111	1.27378	1.23381	1.44731	1.01255	1.02814	0.613821	1.68271	1.26816	1.37881	1.25337	1.26392	1.1677	1.16151	1.01341	1.19745	0.962204	0.969292	1.29708	0.972446	1.17313	1.03165	0.940569	1.08004	1.17707	1.03443	0.970079	1.07852	1.13985	0.860689	1.27611	0.777674	0.60159	0.788605	0.608367	0.87544	0.649713	0.732376	0.742001	0.883964	0.869327	0.649094	0.553453	0.797748
Glu (mg/g DW)	2.62101	3.29431	2.80165	2.6466	3.0078	2.70042	2.67645	2.65731	2.86703	2.14907	2.34457	1.56003	3.08722	2.44419	2.65294	2.55043	2.62582	2.48755	2.29859	2.05185	2.06451	1.91783	1.77515	2.25591	1.52586	1.86259	1.64984	1.50053	1.75875	1.75249	0.67166	0.817531	0.765405	0.86284	0.774179	0.81609	0.658866	0.854535	0.871637	0.591581	0.691539	0.633191	0.754094	0.705691	0.646745	0.710538	0.661316	0.593881	0.494131
Asn (mg/g DW)	0.0499716	0.0634576	0.0640504	0.0430717	0.0574066	0.0501234	0.0346026	0.0385673	0.0516092	0.0248581	0.0249774	0.0211017	0.0588405	0.0358271	0.0369617	0.035507	0.0658563	0.0408136	0.0268011	0.0495715	0.0616489	0.0453218	0.0428341	0.0471986	0.0275972	0.0140462	0.0274375	0.0132155	0.0158596	0.0295511	0.57794	0.842507	0.756035	0.699107	0.467557	1.81673	0.32497	0.200946	0.356666	0.451899	0.663401	0.274737	0.20004	0.263425	0.329951	0.205175	0.246908	0.21594	0.209643
Ser (mg/g DW)	0.693312	0.781138	0.771083	0.87269	0.775065	0.635448	0.644768	0.734889	0.601507	0.502683	0.546485	0.346796	0.70378	0.552645	0.599779	0.656478	0.686632	0.546412	0.395431	0.395986	0.47231	0.413321	0.394634	0.396007	0.222539	0.267525	0.227286	0.209386	0.205023	0.212635	0.261468	0.264919	0.272855	0.293085	0.26836	0.299799	0.434146	0.229251	0.413163	0.366078	0.472008	0.296353	0.287696	0.234089	0.251978	0.260956	0.271523	0.237896	0.209532
Gln (mg/g DW)	4.16694	5.36488	5.75475	1.87148	3.61786	2.65863	3.81698	3.52248	3.49366	1.06663	1.2506	0.53296	6.07188	1.28902	4.48996	2.71599	4.52125	2.86262	2.81285	4.82805	3.76609	6.13499	5.77658	6.41892	0.620475	0.69709	0.762336	0.615474	0.551783	0.802637	7.90777	10.3638	9.29768	14.1453	7.80743	10.993	5.99531	7.37027	7.1823	4.44187	5.78752	4.50849	5.46325	4.04676	5.60417	3.70175	3.60166	3.44461	4.97234
Arg (mg/g DW)	2.73907	1.91706	5.39446	1.92303	0.729273	1.08858	0.41324	1.8393	2.2541	0.401165	0.419457	0.232898	0.356399	1.13283	0.343086	0.313221	0.354995	0.237782	0.19482	0.197856	0.205835	0.252217	0.261312	0.234321	0.190915	0.159668	0.152906	0.142664	0.156294	0.16772	6.84533	6.05109	9.88255	11.5397	13.2018	9.19569	3.55652	2.90723	3.74119	3.78996	5.68738	2.31584	1.41311	1.10816	1.64374	1.02698	0.899725	1.53494	0.345651
Ala (mg/g DW)	0.255974	0.215518	0.303372	0.239575	0.309627	0.256295	0.223689	0.226613	0.25889	0.211955	0.220719	0.197427	0.197711	0.182328	0.237328	0.201577	0.229171	0.249044	0.170675	0.201705	0.184237	0.217168	0.218627	0.232431	0.0866443	0.112546	0.0881091	0.0954405	0.110464	0.133698	0.346121	0.410177	0.400341	0.560051	0.444576	0.445986	0.525731	0.412476	0.562439	0.294357	0.377273	0.284049	0.506922	0.276868	0.328456	0.32281	0.359518	0.306493	0.278401
Thea (mg/g DW)	6.55863	6.33134	8.37941	4.62198	5.79586	6.40589	2.88456	8.93154	8.72996	3.90292	4.09646	1.17616	1.54446	1.99027	1.79549	1.06915	2.33935	1.04001	0.931788	1.19825	0.755939	1.32924	1.06502	0.880081	0.525891	0.605576	0.543623	0.573465	0.438208	0.503729	42.8988	50.874	47.9642	53.4469	41.1226	53.7679	40.8201	63.5386	55.1009	53.9749	52.9944	36.59	32.2811	26.4594	38.6592	24.2727	33.0884	31.0187	7.76475
GABA (mg/g DW)	0.164577	0.123117	0.229423	0.113237	0.225732	0.140334	0.183692	0.158513	0.198385	0.128195	0.162043	0.198964	0.0532268	0.0521602	0.184695	0.124819	0.199671	0.325932	0.103066	0.197647	0.155318	0.160778	0.191522	0.176984	0.0811654	0.0807277	0.0228144	0.015328	0.0716668	0.0965824	0.622383	0.761552	0.761945	0.939022	0.72043	0.827069	0.900279	0.375196	0.857312	0.290173	0.522727	0.655756	0.682083	0.406718	0.634713	0.51654	0.657591	0.637048	0.455222
Total FAA (mg/g DW)	18.3627	19.6466	25.0956	13.7038	15.9449	15.3368	12.1518	19.343	19.9025	9.40003	10.0935	4.88015	13.7562	8.94742	11.719	8.92054	12.2867	8.95786	8.09553	10.1343	8.86333	11.4331	10.695	11.9389	4.25353	4.97291	4.506	4.10607	4.38809	4.87611	61.1659	71.3557	71.1796	83.6259	65.6676	79.4384	53.9936	76.4901	69.8742	64.8092	68.0717	46.2081	42.3206	34.2431	48.9829	31.8867	40.4357	38.5429	15.5274
Gln/Glu	1.58982	1.62853	2.05406	0.707124	1.20283	0.984523	1.42613	1.32558	1.21857	0.496323	0.533404	0.341636	1.96678	0.527383	1.69245	1.06492	1.72184	1.15078	1.22373	2.35302	1.8242	3.19892	3.25413	2.84538	0.40664	0.374258	0.462066	0.41017	0.313735	0.457998	11.7735	12.6769	12.1474	16.3939	10.0848	13.4704	9.09944	8.6249	8.24001	7.50848	8.36905	7.12027	7.24478	5.73447	8.6652	5.20978	5.4462	5.80017	10.0628
Gln/Thea	0.635336	0.847353	0.686774	0.404907	0.624215	0.415028	1.32324	0.394386	0.400192	0.273291	0.305289	0.453137	3.9314	0.647663	2.50069	2.54033	1.93269	2.7525	3.01876	4.02927	4.982	4.61542	5.42394	7.29356	1.17986	1.15112	1.40232	1.07325	1.25918	1.59339	0.184335	0.203715	0.193846	0.264661	0.189857	0.204453	0.146872	0.115997	0.130348	0.0822951	0.10921	0.123217	0.16924	0.152943	0.144963	0.152507	0.108849	0.11105	0.640374
[truncated: 11 more columns]

## Sheet: S.T.8
Supplementary Table.8 All conditions expression of N-metabolism genes in new leaves and new roots. Expression values were count per million for each condition (NH4-N:NO3-N, A; 100:0, B; 75:25, C; 50:50, D;25:75, E; 0:100).
Name	CSS	CsSME	New leaves (NL)																														New roots (NR)
			NL_A_1	NL_A_2	NL_A_3	NL_A_4	NL_A_5	NL_A_6	NL_B_1	NL_B_2	NL_B_3	NL_B_4	NL_B_5	NL_B_6	NL_C_1	NL_C_2	NL_C_3	NL_C_4	NL_C_5	NL_C_6	NL_D_1	NL_D_2	NL_D_3	NL_D_4	NL_D_5	NL_D_6	NL_E_1	NL_E_2	NL_E_3	NL_E_4	NL_E_5	NL_E_6	NR_A_1	NR_A_2	NR_A_3	NR_A_4	NR_A_5	NR_A_6	NR_B_1	NR_B_2	NR_B_3	NR_B_4	NR_B_5	NR_B_6	NR_C_1	NR_C_2	NR_C_3	NR_C_4	NR_C_5
CsNR	CSS0027199	CsSME04G189000	13.4736	9.33311	4.97511	20.2744	14.7525	12.1591	26.5202	19.772	28.187	26.9079	18.1101	35.9944	55.4174	30.1503	38.7087	40.1642	26.6724	23.7772	45.2684	56.4832	49.6646	53.4795	70.2262	58.1483	17.2336	27.7421	34.7518	25.3645	13.233	34.316	5.40025	4.18035	13.7129	4.75015	12.6546	13.1709	71.6585	42.9818	14.9574	20.7159	22.2503	20.6987	124.939	81.1357	203.424	110.413	106.247
CsNIR	CSS0038145	CsSME03G060800	15.3984	23.6073	13.2669	22.3275	14.7525	23.1023	48.2521	34.6687	33.8843	22.0495	24.3549	26.2915	107.471	44.2351	114.304	86.3998	85.6323	59.0596	108.141	133.46	123.475	116.209	87.1134	85.0364	23.1183	27.7421	67.8746	17.1915	45.075	63.1414	16.387	15.0493	18.2839	19.0006	34.0364	31.5161	143.832	130.031	46.9036	71.628	86.5735	73.507	154.013	164.847	261.18	169.023	155.997
CsGS1;1	CSS0034978	CsSME15G237400	339.864	342.305	295.521	242.779	390.79	303.491	295.037	316.622	388.62	383.437	333.475	301.414	309.842	283.237	304.66	310.806	282.634	259.249	351.459	295.662	293.597	328.682	286.671	275.002	341.73	255.907	261.181	271.4	276.239	264.919	527.549	524.717	527.771	474.303	480.873	415.354	567.425	542.916	491.195	442.232	391.914	398.052	573.097	477.155	587.782	532.025	516.204
CsGS1;2	CSS0007310	CsSME05G326800	575.514	496.851	480.264	604.895	482.617	571.477	379.018	470.735	471.682	475.373	461.182	488.897	396.066	507.493	454.03	318.278	355.632	370.081	395.47	374.889	380.579	414.827	382.434	416.438	229.501	308.277	367.609	300.992	305.187	369.24	98.6943	72.7381	106.539	67.2147	114.327	51.2725	249.516	158.685	101.193	47.752	40.0946	54.9312	189.635	165.491	286.224	160.704	197.453
CsGS1;3	CSS0015313	CsSME02G140600	52.2445	58.7437	60.0329	35.1594	60.5153	60.0659	55.6188	73.9417	73.7659	93.4302	96.7952	51.6441	112.605	57.2195	81.5159	101.578	94.5231	78.6183	125.746	125.213	92.4694	103.49	108.737	115.203	89.9511	88.605	106.97	102.022	81.4658	84.4173	170.387	174.237	213.253	97.3782	240.873	118.068	265.497	235.314	164.347	120.082	91.6448	101.371	212.685	224.733	205.468	182.446	183.328
CsGS2	CSS0007224	CsSME01G243500	1853.58	1713.45	1644.44	1689.3	2381.17	1639.53	1887.72	1811.43	2220.77	1936.62	1844.73	2430.09	1524.42	2475.62	2165.86	1609.37	1772.54	1988.08	2212.49	1658.01	2265.91	2044.65	1417.5	2008.74	1411.9	1465.24	2382.13	1892.47	2396.83	2154.36	2176.67	1760.93	2820.99	1106.07	2245.09	1456.33	4358.97	2701.77	1638.85	1494.18	1570.28	1247.5	4315.25	2748.96	4911.3	3221.64	4147.44
CsTS I	CSS0049154	CsSME04G379700	38.7709	35.6854	45.771	49.7877	49.9778	49.8523	39.7803	40.3565	51.876	50.0786	39.6548	58.8429	41.7843	31.9109	42.8072	34.3264	43.0501	20.7092	52.8131	36.4892	49.1158	32.6659	45.7191	42.4089	35.3079	58.3151	31.4938	52.7018	60.7892	50.7876	1764.02	1888.01	2297.96	1298.45	1426.04	1350.96	1762.25	2053.14	1774.39	1088.82	1012.94	1063.6	1303.35	1712.22	1282.39	1353.88	1585.77
CsGOGAT1	CSS0007758	CsSME07G356400	53.8943	33.7639	41.1275	49.5311	42.7521	57.3909	30.9403	35.4812	41.3809	41.483	28.1018	33.1774	47.0959	38.9533	35.5209	37.8291	28.5441	39.8844	62.2441	51.7346	52.4085	40.471	87.3193	86.1294	26.4809	30.856	32.0368	23.3917	45.075	39.1202	328.484	278.077	443.559	289.522	570.764	310.457	648.191	559.197	287.515	333.737	367.46	256.08	615.791	430.148	745.205	429.553	576.392
CsGOGAT2	CSS0050330	CsSME01G196900	59.3937	40.0775	30.1823	35.6726	24.9889	50.825	44.937	40.3565	38.0824	45.5939	28.1018	29.6875	51.6993	27.2893	56.0137	38.7632	42.1143	31.8308	32.0651	36.7391	31.0061	51.4559	49.2201	50.7158	38.6706	41.3301	39.0958	50.1654	35.5637	22.6485	91.9905	105.345	118.493	107.353	99.9274	141.117	80.938	117.44	96.3923	146.065	155.972	118.089	105.033	95.3023	101.201	96.6115	104.101
CsGOGAT3	CSS0044676	CsSME10G272000	218.327	163.604	169.154	180.16	215.567	205.489	155.438	181.469	168.522	133.418	137.699	179.659	131.196	165.056	182.614	145.245	152.547	153.402	137.063	108.468	150.64	165.642	129.949	177.068	102.141	140.126	206.882	145.987	195.601	181.188	48.2299	52.6724	50.4564	27.5509	56.291	59.2691	45.882	32.1278	45.057	27.5627	28.639	38.7438	29.5978	30.2649	50.0892	25.1455	42.3772
CsGDH1	CSS0046767	CsSME14G136500	4.39954	2.74503	2.98506	2.30974	3.61285	6.32273	7.36673	2.16679	4.19806	8.22186	3.43467	0.625989	7.25915	5.50187	2.27698	9.57403	6.08317	5.36905	5.02982	5.24844	7.13414	6.07064	12.5625	2.84183	21.0166	7.92632	2.71498	4.22742	0.827064	7.54951	29.6083	23.9116	47.1161	23.9883	30.5455	16.934	44.5073	33.4303	27.3296	19.6626	16.5225	22.0256	31.9551	45.0754	39.8669	33.8424	37.4639
CsGDH2	CSS0007238	CsSME07G311200	17.0482	16.1957	25.2072	26.947	25.29	24.8045	15.4701	28.1683	20.6904	16.8174	25.6039	26.2853	12.7478	12.1041	30.0561	15.4119	24.8006	22.6267	16.3469	21.7435	18.1097	16.4775	28.8319	19.6742	15.132	10.7572	15.2039	17.4733	17.3683	23.3349	49.5334	30.9346	27.9532	56.0518	69.3819	89.3741	64.7848	54.487	96.7617	76.8947	84.3749	122.069	51.3377	56.6662	40.8892	26.4689	42.3772
CsGDH3	CSS0002543	CsSME10G313700	161.133	125.448	139.966	102.912	150.837	128.886	112.343	140.841	143.034	112.116	135.825	123.32	130.665	158.674	166.675	114.655	157.227	173.727	149.008	143.457	178.079	132.109	111.826	169.198	112.649	113.799	166.157	108.222	148.458	131.087	152.511	97.8202	135.019	98.3282	68.0728	93.6076	128.71	117.44	101.563	100.42	75.3426	85.4486	118.391	128.143	64.4005	142.932	99.1873
CsAlaAT	CSS0049060	CsSME02G147600	1.37485	5.76456	4.97511	6.68028	0.602142	2.43182	3.31503	2.70849	0	2.61604	3.21297	4.07206	7.79207	5.72195	3.64317	4.67026	0	1.91752	0	0.499852	5.76219	1.44539	2.88319	4.59065	1.68133	4.52933	0	3.44112	0	0	9.13015	8.69847	6.15322	11.6379	1.31346	4.7086	7.04727	6.29531	5.35513	4.74184	4.1879	7.16494	4.71469	7.08328	7.66672	6.61723	12.5903
CsAlaDC	CSS0043348	CsSME04G147500	56.644	54.3516	52.0728	50.8143	38.8382	53.9864	40.8853	47.1277	48.2777	60.169	48.0853	54.461	45.3254	38.5131	48.7274	50.2053	49.6012	34.5154	49.0408	55.7334	38.4146	53.1904	51.6914	47.4367	44.9755	46.1425	46.6977	32.9739	26.466	72.0635	2692.49	2384.3	3403.79	1273.04	2300.51	1239.48	2051.12	2461.03	2094.96	884.465	835.157	751.523	1254.37	1448.21	1200.1	1530.47	1570.72
CsAMT1.1a	CSS0030613	CsSME09G096200	7.42422	7.96059	7.96017	11.5487	8.42999	12.4023	11.7868	8.12547	7.49654	8.59558	14.3632	9.38983	7.96735	5.72195	9.10792	4.20323	16.3778	6.90307	12.5746	6.49807	9.60365	9.82866	6.79608	6.12087	3.78299	7.36016	3.25798	7.0457	3.72179	6.86319	2.60702	2.17378	4.57096	4.51265	6.1091	0	2.92133	2.82204	4.61649	5.44232	6.1684	10.084	2.61927	1.9318	1.53334	1.51251	1.53541
CsAMT1.1c	CSS0045157	CsSME05G273600	42.8955	46.391	44.1126	36.6992	52.9885	49.1227	67.7739	48.7528	49.777	53.0683	49.3343	51.6441	45.6795	66.2426	38.7087	60.9469	57.0882	47.938	76.7048	48.4856	46.0975	48.2761	39.5408	62.0831	66.8328	39.6316	58.1006	57.4929	77.744	59.7098	0.744863	3.51149	4.74677	2.85009	3.49091	8.93741	5.49897	2.1708	7.94037	5.44232	5.0669	4.24589	2.35734	8.37115	5.62226	3.02502	2.45665
CsAMT1.2	CSS0012236	CsSME07G199500	3.57462	3.01953	7.6285	4.36284	2.40857	4.62045	2.94669	4.60443	2.99861	2.24232	3.43467	5.94689	0.885262	5.06172	1.36619	3.50269	2.80762	3.06803	2.51491	4.49866	1.09756	2.31263	4.32478	1.74882	3.36266	4.24624	5.42997	2.25462	4.96238	0.686319	127.93	106.181	132.206	151.292	190.691	141.587	294.539	232.058	106.918	177.314	290.135	124.458	160.823	128.787	351.647	180.934	248.429
CsAMT3.1	CSS0001725	CsSME06G194700	10.1739	18.1172	25.8705	23.8673	18.9675	21.6432	15.4701	15.1675	15.5928	16.4437	18.4223	20.0316	10.092	18.0461	26.8684	18.214	13.5702	21.4762	23.2629	9.7471	5.76219	17.9229	10.503	11.5859	22.2776	5.37858	13.0319	11.2731	9.51124	4.80424	9.31078	17.0558	7.73548	4.98766	14.8364	9.4078	10.3106	9.5515	14.0341	7.54903	2.6436	5.57273	12.8344	12.8787	21.9779	6.61723	10.7479
CsNRT1.2	CSS0017041	CsSME03G147500	6.87427	6.03907	1.99004	2.56638	1.20428	4.13409	3.68336	6.77122	1.49931	8.59558	12.8019	0.938983	2.47873	3.96135	10.4741	2.33513	7.95492	5.36905	3.14364	0.499852	5.76219	3.17986	3.29507	3.93484	11.7693	8.20941	3.80098	0.281828	5.78945	5.49056	0	0.668856	1.40645	1.42505	0	0	0.171843	0.21708	0	0.175559	0.4406	0	0.261927	0	0	1.51251	0
CsNRT1.7	CSS0041711	CsSME06G051800	56.644	76.0374	64.013	68.2656	87.9128	52.2841	78.4556	65.8163	55.1745	45.5939	54.3302	59.4689	48.5123	91.7713	56.4691	44.8345	75.3377	59.4431	76.0761	45.2366	31.8292	43.3617	46.131	58.3669	80.2834	58.5982	66.2456	63.4113	52.5186	65.2003	9.497	12.541	17.7564	19.7131	27.4909	25.8714	29.9007	17.3664	13.4802	20.7159	19.827	19.1065	18.073	6.43934	19.4224	16.6376	18.4249
CsNRT2.5	CSS0035628	CsSME06G036800	4.39954	6.03907	5.97013	4.87612	6.92464	3.40454	2.57835	1.89594	9.59557	4.11093	0.936727	9.07684	1.59347	9.02307	1.36619	9.34052	4.21143	9.5876	3.14364	0.999703	5.21341	2.89078	2.05942	0.437205	2.10166	2.54775	0	1.69097	0.413532	2.74528	2.97945	4.01313	6.50483	12.3504	6.1091	7.99663	2.23396	1.95372	0.923298	9.30461	2.8639	6.36884	1.57156	0	5.11115	1.89064	0
CsNRT2.4	CSS0041903	CsSME11G099300	10.1739	9.33311	5.63845	6.67258	9.63428	5.59318	5.15671	8.12547	5.69737	10.0905	11.553	13.7718	24.4332	9.6833	18.6712	21.2497	13.5702	16.1072	14.4607	37.2389	29.3597	44.229	37.0695	36.7252	15.132	9.62482	15.7469	20.2916	9.92477	12.3537	12.104	10.3673	11.4274	6.65022	24.4364	14.1117	288.352	202.535	36.7473	19.1359	17.8443	19.3719	1251.23	328.406	1865.57	603.302	772.31
CsNRT3.1	CSS0018467	CsSME06G031300	1.64983	6.86258	3.31674	2.0531	12.9461	1.94545	11.4184	7.04207	8.39612	5.97953	0.936727	10.0158	3.89515	8.58292	5.46475	4.67026	7.48698	5.36905	8.80219	9.49718	7.68292	9.82866	9.47332	11.5859	2.52199	3.96316	12.4889	5.91838	7.03004	9.60847	5.58647	5.01642	6.32903	15.6755	12.6546	9.87819	8.07661	7.81487	12.5569	18.9603	21.3691	15.3914	7.07203	9.01508	5.11115	5.29378	5.22038
[truncated: 13 more columns]

## Sheet: S.T.9
Supplementary Table.9 List of NIGT genes and amino acid sequences.
Name	AGI or CSS	Sequences (TAIR or TPIA2)
AtNIGT1.1	AT1G25550	MMMFKSGDMDYTQKMKRCHEYVEALEEEQKKIQVFQRELPLCLELVTQAIESCRKELSESSEHVGGQSECSERTTSECGGAVFEEFMPIKWSSASSDETDKDEEAEKTEMMTNENNDGDKKKSDWLRSVQLWNQSPDPQPNNKKPMVIEVKRSAGAFQPFQKEKPKAADSQPLIKAITPTSTTTTSSTAETVGGGKEFEEQKQSHSNRKQRRCWSPELHRRFLHALQQLGGSHVATPKQIRDLMKVDGLTNDEVKSHLQKYRLHTRRPATPVVRTGGENPQQRQFMVMEGIWVPSHDTTNNRVYAPVATQPPQSSTSGERSNRGCKSPATSSTTTHTPHLLPLS
AtNIGT1.2	AT1G68670	MMVEMDYAKKMQKCHEYVEALEEEQKKIQVFQRELPLCLELVTQAIEACRKELSGTTTTTSEQCSEQTTSVCGGPVFEEFIPIKKISSLCEEVQEEEEEDGEHESSPELVNNKKSDWLRSVQLWNHSPDLNPKEERVAKKAKVVEVKPKSGAFQPFQKRVLETDLQPAVKVASSMPATTTSSTTETCGGKSDLIKAGDEERRIEQQQSQSHTHRKQRRCWSPELHRRFLNALQQLGGSHVATPKQIRDHMKVDGLTNDEVKSHLQKYRLHTRRPAATSVAAQSTGNQQQPQFVVVGGIWVPSSQDFPPPSDVANKGGVYAPVAVAQSPKRSLERSCNSPAASSSTNTNTSTPVS
AtNIGT1.3	AT3G25790	MIKNLSNMKNDNQKREKCCEYIEALEEERRKINVFQRELPLCVELVTQAIEAYKREISGTSTDNLYGQSECSEQTTGECGRILDLFIPIKHSSTSIEEEVDDKDDDDEEHQSHETDIDFDDKNMKSEWLKSVQLWNQSDAVVSNNRQDRSQEKTETLVELIKINDEAAKKNNNIKSPVTTSDGGSGGGGGRRGQRKNRRCWSQELHRRFLNALKQLGGPHVATPKQIRDIMKVDGLTNDEVKSHLQKYRLHARRPSQTTPNNRNSQTQHFVVVGGIWVPQTNHSTANAVNAVASGETTGIYGPMVSSLPSEWPRHSNFGRKISEDRSRCSNNGFFRCSSPAMSCSTRTKTKDAKIIS
AtNIGT1.4	AT1G13300	MIKKFSNMDYNQKRERCGQYIEALEEERRKIHVFQRELPLCLDLVTQAIEACKRELPEMTTENMYGQPECSEQTTGECGPVLEQFLTIKDSSTSNEEEDEEFDDEHGNHDPDNDSEDKNTKSDWLKSVQLWNQPDHPLLPKEERLQQETMTRDESMRKDPMVNGGEGRKREAEKDGGGGRKQRRCWSSQLHRRFLNALQHLGGPHVATPKQIREFMKVDGLTNDEVKSHLQKYRLHTRRPRQTVPNNGNSQTQHFVVVGGLWVPQSDYSTGKTTGGATTSSTTTTTGIYGTMAAPPPPQWPSHSNYRPSIIVDEGSGSHSEGVVVRCSSPAMSSSTRNHYVKNN
CsNIGT1.2	CSS0031258	MISDSHNHNQHNNHAEKMQKCQEYIEALQEEHRKIQVFQRELPLCLELVAQAIEACKQQL SGTSTECFHGQSECSEQTSTEGPVLEEFIPIKKNSFCDCEDNNDDDDNEQQSQKSKINNN DDNRSIDKLSKKSDWLRSVQLWNHTPDPPTKQESPRKVSIMEVKRNGGGAFHPFKKENNV GTIPTKDPSVPAAAASSTAENGGGDGGASGGGKKEEKEGQSQRKARRCWSPELHRRFLHA LQQLGGSHVATPKQIRELMKVDGLTNDEVKSHLQKYRLHSRRSPTPSIHHSNNQQAPQFV VVGGIWVPPPEYTAAVETAAASKEASGVSSPNRIYAPIAAPPPPPPQKQKQQQQQQQKQS KQLHSDGRASHSEGRGHSSSPASSSSTHTTTAS…
CsNIGT1.3	CSS0006078	MISDSHNHNQHNNHAEKMQKCQEYIEALQEEHRKIQVFQRELPLCLELVAQAIEACKQQL SGTSTECFHGQSECSEQTSTEGPVLEEFIPIKKNSFCDCEDNNDDDDNEQQSQKSKINNN DDNRSIDKLSKKSDWLRSVQLWNHTPDPPTKQESPRKVSIMEVKRNGGGAFHPFKKENNV GTILTKDPSVPAAAASSTAENGGGDGGASGGGKKEEKEGQSQRKARRCWSPELHRRFLHA LQQLGGSHVATPKQIRELMKVDGLTNDEVKSHLQFVSLNVVIFNVH
CsNIGT1.1	CSS0031217	MMSHTHNHNHHSTYSSEKMQRYTQDYVEALQEELHKIQHFQRDLPLSLHLLTQAIEACKQ QLSGTTTTLVLEEFIPINRTSSFDQLHKPKDKNIKNNDINSSQKSEWLKSVQLWNQTPDP LTKQDSPKNASVISNSGGAFHPFNGEKSVGTIHTTTARSPSSDLNAVEAAATATKKEEKG RRRKERRYWSPELHRRFLHALQQLGSPDVATPKQIRELMNVDGLTNDEVKSHLQKYRLHT RTPSIHNNNNFPQTPQFVVLGGFWVPPPEYTMVTSIAAPPAPLP
-	CSS0007741	MMASSSELSLDWKPHSYSMLLKSFRDQTDQTQKLEEFLARLEEEKLKIDAFKRELPLCMQ LLTNAMEASRQQLQTHLANQVPPRPVLEEFIPLKLSNSECSDKASNMSDKSNWMTSAQLW SQASDVITKQELTVTSPRETEIGFSVGPNKLGLDNKLQRNNGGAFHPFSKERNSCPSSTL LALPDLALASNEKEMEDKKCSEIDNGIACLRRENSGKPGTGMVEQGHGGGPQDSQTTAIN STAAGSASTNTNQTHRKARRCWSPELHRRFVNALQMLGGSQVATPKQIRELMKVDGLTND EVKSHLQKYRLHTRRPSPSPQAAGTPPPQLVVLGGIWVPPEYATAAAAAHGGAPPTLYGA HPTTHGSQHYCAPQMPQEFYSGPPASQPHHQLH…
-	CSS0031273	MMASSSELSLDWKPHSYSMLLKSFRDQTDQTQKLEEFLARLEEEKLKIDAFKRELPLCMQ LLTNAMEASRQQLQTHLANQVPPRPVLEEFIPLKLSNSECSDKASNMSDKSNWMTSAQLW SQASDVITKQELTVTSPRETEIGFSVGPNKLGLDNKLQRNNGGAFHPFSKERNSCPSSTL LALPDLALASNEKEMEDKKCSEIDNGIACLRRENSGKPGTGMVEQGHGGGPQDSQTTAIN STAAGSASTNTNQTHRKARRCWSPELHRRFVNALQMLGGSQVATPKQIRELMKVDGLTND EVKSHLQKYRLHTRRPSPSPQAAGTPPPQLVVLGGIWVPPEYATAAAAAHGGAPPTLYGA HPTTHGSQHYCAPQMPQEFYSGPPASQPHHQLH…
-	CSS0007827	MMASPSELSLDCKPHHHSYSMLLKSLGDHTDHTQNLEDFLSQLEEERLKIDAFKRELPLC MQLLTNAMETSRQQLQTYRANQGPPRPVLEEFIPLKHSSSVYSEKANMFDLWSQASDGPK PQSAKTSPKETEIGFGGSPPKLALDNKPRNGGAFHPFSKERKYSCPSPTLRSLPDLALAS VDEEMEDKKCSEVDNGITCSRRENLGKPRTGVIEQVQGGSVQTDTQTTTVGTGTTTTTSQ THRKARRCWSPELHRRFVNALQVLGGSQVATPKQIRELMKVDGLTNDEVKSHLQKYRLHT RRPCPSPQAAGTAPPPVVFLGGIWVPSEYATAAAAAHGGAPPTLYGALPTTHASPHYCPQ PLPQEFYTAPPPQQLHHHTLHHQLHMYKASSQN…
-	CSS0044591	MMASPSELSLDCKPHHHSYSMLLKSLGDHTDHTQNVEDFLSQLEEERLKIDAFKRELPLC MQLLTNAMETSRQQLQTYRANQGPPRPVLEEFIPLKHSSSVYSEKAPNMFDLWSQASDGP KPQSAKTSPKETEIGFGGSPPKLALDNKPRNGGAFHPFSKERKYSCPSPTLRSLPDLALA SVDEEMEDKKCSEVDNGITCSRRENLGKPRTGVIEQVQGGSVQTDTQTTTVGTGTTTTTS QTHRKARRCWSPELHRRFVNALQVLGGSQVATPKQIRELMKVDGLTNDEVKSHLQKYRLH TRRPCPSPQAAGIAPPPVVFLGGIWVPSEYATAAAAAHGGAPPTLYGAHPTTHASPHYCP QPLPQEFYTAPPPQQLHHHTLHHQLHMYKASSQ…
-	CSS0049001	MGSIPSELSLDVRPTYVPKTISDFLGELTAIDSVSDRLFRLDDFVQRLDDEMRKIDAFKR ELPLCMLLLNDAIATLKEESKQCRPRNVEPVLEEFIPLKKNCDENEKSEAKKEKDSGGDK MNWMSSTDQKQNSVPKLREGVGEEFRLVIDDPSQSGKNKVGLRAFMPFKTCPVFPARKED KELSVAGLSLLTPGIKNSREDVGSNGLSSKNNGSTSSTSLNGHSNLRAGLLSQQQTARKQ RRCWSPELHRRFINALQQLGGSQVATPKQIRELMQVDGLTNDEVKSHLQKYRLHTRRFAT ATASTSANQSMLVLGGLLMPQDQRDESRKQSSSQSGSPQGPLQSAGNGGGTSTTGGDSME EEEDEKSESYSWKSRVHRSAKVAV
-	CSS0014748	MGSIPPELKSNHIPKTISCFLEELTTIGSISDRLLRLDDFVKRLEEEMTKIDAFKRELPL CMLLLNDAIVTLKAESMQFRTRNIEPVLEEFIPLKNNCDDQDEKMEPKKEKDSRDKMNWM SSVQLWSTDDNNRNMDSNYDLKQNSKEAEKKCCDGKNSTGLRSFMPFKGCSFFPAMETRK EEEAESPAAGLSLLMPGIKNPREEVGSIGLNCRTSCSRKVSTSAPNGQSNLRGGPQPPHQ QTGRKQRRCWSPDLHRRFVGALQQLGGSQVATPKQIRELMQVDGLTNDEVKSHLQKYRLH TRRFLGTTTSPANQSPVILGDLWTSQDQYDESSKQSSSQSESPQGPLQLGGTSGGTSTTG GDSMEEEGDERSENYSWRSRVHKSAKEDG

## Sheet: S.T.10
Supplementary Table. 10 List of STOP genes and amino acid sequences.
Name	AGI or CSS	Sequences (TAIR or TPIA2)
AtSTOP1	AT1G34370	METEDDLCNTNWGSSSSKSREPGSSDCGNSTFAGFTSQQKWEDASILDYEMGVEPGLQESIQANVDFLQG VRAQAWDPRTMLSNLSFMEQKIHQLQDLVHLLVGRGGQLQGRQDELAAQQQQLITTDLTSIIIQLISTAG SLLPSVKHNMSTAPGPFTGQPGSAVFPYVREANNVASQSQNNNNCGAREFDLPKPVLVDEREGHVVEEHE MKDEDDVEEGENLPPGSYEILQLEKEEILAPHTHFCTICGKGFKRDANLRMHMRGHGDEYKTAAALAKPN KESVPGSEPMLIKRYSCPFLGCKRNKEHKKFQPLKTILCVKNHYKRTHCDKSFTCSRCHTKKFSVIADLK THEKHCGKNKWLCSCGTTFSRKDKLFGHIALFQGHTPAIPLEET…
AtSTOP2	AT5G22890	MHIHMMNRDEHIAKKVEGSISSFSGETSTSSKQIYVNPVTTTGTKSMEDDDVSLSLLYNLSTLHEKVHQI QSLVSFYMVSTNNINQSSGSTSLAVANIGSLVQEIITAASSMLYTCQQLQIGSNNNNNDIDNDQTVDAMV LEFSRQETDPGHDFVQESTNLFGVQERGQISFPDQNLDWYNTETINPKKDKHRSKPSSGSYDILELDVAD LLAKYTHYCQICGKGFKRDANLRMHMRAHGDEYKTREALISPTSQDKKGGYSLKKHYYSCPQHGCRWNQR HEKFQPLKSVICAKNHYKRSHCPKMYMCRRCSVKHFSVLSDLRTHEKHCGDIKWVCSCGTKFSRKDKLMS HVSLFLGHVPAHGSSKPPTITLK
CsSTOP1.1	CSS0026087	MDLRTKSSAPGNELPKKVPPDHQSLANFNLQQYQQKWEDPSFQDYGMRIEPQFSEFNNQP SENPSSVSSDPSNQAKILPDRQDDLMNERRDDASRMQDWDPRAMLNNLSFLEQKIHQLQD LVHLIVGRRGQVVNQSDELLAQQQQLISANLTSIIVQLISTAGSLLPSVRQTLSSNPSIS EFGQLGGVIFPSGPNLNATRPNQVDISGTCKTEQICTEEQELKDEEDPDEGENLPPGSYE ILQLEKEEILAPHTHFCLICGKGFKRDANLRMHMRGHGDEYKTAAALAKPIKESSSEPML IKRYSCPYAGCKRNKEHKKFQPLKTILCVKNHYKRTHCDKSYTCTRCNTKKFSVIADLKT HEKHCGRDKWLCSCGTTFSRKDKLFGHISLFQG…
CsSTOP1.3	CSS0005309	MDLKEKLSVDTWTKSSSSCHELPKKVPPDHQSFTNFNLQQYQQKWEDPSNQDYDMTIESQ FPEFNQNSEAPSSVTCNPNNQTEIPDQQDVQMNEMCDSSRIQDWDPRAMLNNLSFLEQKI HQLQDLVNNSLSLPDLTSIIVQLISTAGSLLPSVKQTLYTNPSITQFGQLGGVVFPSGPN LNGSAVQQNIGGRKIEQNCIEDHESKDEEDADEGENLPPGSYEILQLEKEEILAPHTHFC MICGKGFKRDANLRMHMRGHGDEYKTPAALAKPHKESSSEPMLIKRYSCPYAGCKRNKDH KKFQPLKTILCVKNHYKRTHCDKSYTCNLKTHEKHCGRDKWLCSCGTTFSRKDKLFGHIA LFQGHTPAISLDETKASASGPSDLGEDNEATNK…
CsSTOP1.2	CSS0009013	MNLCLSNNSLSLPDLTSIIVQLISTAGSLLPSVKQTLYTNPSITQFGQLGGVVFPSGPNL NGSAVQQNIGGRKVSDQSNHVDLAGSCKIEQNCIEDHESKDEEDADEGENLPPGSYEILQ LEKEEILAPHTHFCMICGKGFKRDANLRMHMRGHGDEYKTPAALAKPHKESSSEPMLIKR YSCPYAGCKRNKDHKKFQPLKTILCVKNHYKRTHCDKSYTCSRCNTKKFSVIADLKTHEK HCGRDKWLCSCGTTFSRKDKLFGHIALFQGHTPAISLDETKASASGPSDLGEDNEATNKV EFTGLNFGSNVLNGFGGQNVLDIKGSVDDPASFFSPLSFDPCNLSGLHEFPRPPFEDSES SFSFLMSGLCNYPRKTGGDSGSNDLE
CsSTOP3.1	CSS0002339	MSNSGDFYHIPSTSQPPPRPPGHDLRHSMPGAAADPRVPLLNLATVRSRMDSLQRFLSES VKNNTLIGQNQMDMVSTEISSAINQIIVNGAALLACTQRPSLPPPTDHTSPNPIGSENPS SIINAGPDLKVSENLSSFDVKTSMDAMIMSEEKSVMNLKVEDEEMKDEIGSDDWEIIELD AVELLAEHIHFCDICGKGFKRDANLRMHMRAHGNQFKTPEALAKPERCSSEFSRRKTRFS CPFVGCNRNKSHKKFRPLKSAICVKNHFKRSHCPKMYSCNRCNKKSFSVLADLKSHLKHC GESKWKCSCGTSFSRKDKLFGHMALFEGHMPAVVEEDDKPKEASAAAAAMVEDDEEDDDR MVKEAETGANCGDNGFFDGLLDGFDSIEDYCFQ…
CsSTOP2.2	CSS0012188	MNTSCFPNTSQGFQQIMYAGVTENMVSSSLEATSGVDAHSNSLLYSLSALKEKVNQVQSL VSIFVSADQNQQAESTAMAIASVGTLIQEIIVTASSMMFTCQQMVLGSNSIPEVNNNTGE LRNHRDNKLHERGQGLYSSGETLDWYGENYNNPIAVRDNNNEAGRRDEFPERHGNSEISQ DIIELNVADLLAKYTHYCQVCGKGFKRDANLRMHMRAHGDEYKSSAALSNPMKNRAESTN TNKENIKMAMKYSCPQEGCRWNKKHAKFQPLKSMICVKNHYKRSHCPKMYVCKRCNTKQF SVLSDLRTHEKHCGDLKWKCSCGTTFSRKDKLMGHVALFVGHTPATTTMTINSSSSSKIG KVEQHDQVPMRVYNNI
CsSTOP2.3	CSS0034287	MNTSCFPNTSQGFQQIMYAGVTENMVSSSLEATSGVDAHSNSLLYSLSALKEKVNQVQSL VSIFVSPDQNQQAESTAMAIASVGTLIQEIIVTASSMMFTCQQMVLGSNSIPEVNNNTGE LRNHRDNKLHERGQGLYSSGEILDWYGENYNNPIAVRDNNNEAGKRDEFPERHGNSEISQ DIIELNVADLLAKYTHYCQVCGKGFKRDANLRMHMRAHGDEYKSSAALSNPMKNRAESTN TNKENIKIAMKYSCPQEGCRWNKKHAKFQPLKSMICVKNHYKRSHCPKMYVCKRCNTKQF SVLSDLRTHEKHCGDLKWKCSCGTTFSRKDKLMGHVALFVGHTPATTTMTINSSSSSKIG KVEQHDQVPMRVYNNI
CsSTOP2.1	CSS0044551	MISGATSCYPNVSQGLQMYGITEADVVSSSLGPTSGSDTHSNSLLYSLSVLKEKVHQVQS LVSIFISPPQSQPAESTAIAIASMGTLIQEIIVTASAMMFTCQQMSLGSTLGNNNTDESQ NGVLSSPDRQGFYSSETIDWYGDNYNTCSANDTNNNNNNNRTITMTVGDKSEARSEKNEL SPKNYDIIELDAADLWAKYTHYCHVMAVRPKPVRKYSCPQEGCRWNKKHAKFQPLKSMIC VKNHYKRSHCPKMYVCKRCNRKQFSVLSDLRTHEKHCGDLKWQCSCGTTFSRRINLWVML LCSLGTHRRSILWRRWGEVNS
CsSTOP3.2	CSS0032195	MSNPSALSHNPDPTHNPPPQPPAASTGLISRQPQSGGAADPRIPILLNLSTIQSKMESLK RFLSNSINNNTLLTKHQSEMVSDEISSAVDQVIINGAALLATQPEEIASDLNFLENHTMN INGGYKTREAIESDDPWEIIEFSSAQLLGARKHCCDLCGKEFKRYANLRIHILTHENQSK SSELWKKRARFSCPFIGCERNQLNEKFRPLKSVVCAKNHYRRSHCPKMYSCTRCNRKSFS VLADLKSHFKHCGESRFRCSCGTSFLRRDKLVGHMTLFEGHVPAAMEEDEKAKGEVVMVG DEEDEDQMGSCSENRFLEGAFGEFDSIEKYCLQGALGDSSNL

[truncated: 7 more sheets: S.T.11, S.T.12, S.T.13, S.T.14, S.T.15, S.T.16, S.T.17]
